# Supplementary material for: Protein composition of axonal dopamine release sites in the striatum
Source: eLife. 2022 Dec 29;11:e83018. doi: 10.7554/eLife.83018 (PMC9937654; doi:10.7554/eLife.83018)
Supplement: Figure 1—figure supplement 2—source data 2. — (A) Original scan (5 min) of anti-HA Western blots shown in Figure 1—figure supplement 2B. (B) Grayscale scans (left) and brightness and contrast-adjusted scans (right) of Western blots shown in Figure 1—figure supplement 2B. [file elife-83018-fig1-figsupp2-data2.zip]

Archive with 4 entries (4 files):
- SFigure1_S2_Source_Data_2A-v1.tif
- __MACOSX/._SFigure1_S2_Source_Data_2A-v1.tif
- SFigure1_S2_Source_Data_2B-v1.tif
- __MACOSX/._SFigure1_S2_Source_Data_2B-v1.tif
